# Supplementary material for: Naphtho[1,8-de][1,2]Oxazin-4-ol: Precursor to 1,2,8-Trisubstituted Naphthalenes and 1-Unsubstituted Naphtho[1,2-d]isoxazole 2-Oxide: A Novel Isomerization of the N-Oxide to Nitrile Oxide en Route to Isoxazol(in)es
Source: Molecules. 2023 Dec 20;29(1):48. doi: 10.3390/molecules29010048 (PMC10779812; doi:10.3390/molecules29010048)
Supplement: Supplementary file 1 [file molecules-29-00048-s001.zip]

Archive with 1 entries (1 files):
- molecules-2734307-supplementary.pdf
